# Supplementary material for: Triethyl­ammonium 3,4-dihy­droxy­benzoate monohydrate
Source: Acta Crystallogr Sect E Struct Rep Online. 2010 Nov 13;66(Pt 12):o3179. doi: 10.1107/S1600536810046441 (PMC3011420; doi:10.1107/S1600536810046441)
Supplement: Supplementary file 2 [file e-66-o3179-Isup2.hkl]

# 
# h,k,l, Fc-squared, Fo-squared, sigma(Fo-squared) and status flag 
# 
data_I
_shelx_title ' S in P2(1)2(1)2(1)' 
_shelx_refln_list_code          4 
_shelx_F_calc_maximum       93.69 
_exptl_crystal_F_000       592.00 
_reflns_d_resolution_high  0.8348 
 
loop_ 
 _symmetry_equiv_pos_as_xyz 
 'x, y, z' 
 '-x+1/2, -y, z+1/2' 
 '-x, y+1/2, -z+1/2' 
 'x+1/2, -y+1/2, -z' 
 
_cell_length_a    10.7163 
_cell_length_b    11.5973 
_cell_length_c    11.7690 
_cell_angle_alpha  90.000 
_cell_angle_beta   90.000 
_cell_angle_gamma  90.000 
 
_shelx_F_squared_multiplier     1.000 
 
loop_ 
 _refln_index_h 
 _refln_index_k 
 _refln_index_l 
 _refln_F_squared_calc 
 _refln_F_squared_meas 
 _refln_F_squared_sigma 
 _refln_observed_status 
   2   0   0       22.52       14.78      2.67 o 
   4   0   0     3753.00     3795.09     86.14 o 
   6   0   0       93.03      125.07     10.58 o 
   8   0   0       80.40       74.22     10.67 o 
  10   0   0       10.56       11.16      6.72 o 
  12   0   0        2.82        5.04      7.59 o 
   1   1   0      505.83      449.33      6.52 o 
   2   1   0       98.63       90.42      2.20 o 
   3   1   0     4814.21     4549.85     47.45 o 
   4   1   0      634.29      590.05      9.21 o 
   5   1   0      400.99      389.86      6.40 o 
   6   1   0      250.06      261.20      6.37 o 
   7   1   0      159.80      167.18      9.02 o 
   8   1   0      109.66      119.80      8.99 o 
   9   1   0      291.48      327.21     22.37 o 
  10   1   0        4.55        3.40      4.44 o 
  11   1   0       20.45       14.47      5.99 o 
  12   1   0        7.04       11.76      5.79 o 
   0   2   0      326.62      252.70      6.35 o 
   1   2   0       17.04       25.61      1.60 o 
   2   2   0      650.35      563.15      9.03 o 
   3   2   0      483.19      468.18     11.90 o 
   4   2   0      815.92      816.48     11.32 o 
   5   2   0        0.48        3.81      1.20 o 
   6   2   0       40.71       41.62      2.33 o 
   7   2   0      316.29      326.79     12.88 o 
   8   2   0       77.61       86.72     10.03 o 
   9   2   0        6.46       -0.90      3.30 o 
  10   2   0        0.57        0.90      4.15 o 
  11   2   0       15.50        6.14      5.07 o 
  12   2   0       21.21       25.21      7.15 o 
   1   3   0     1168.66     1137.43     16.54 o 
   2   3   0     1569.30     1444.75     20.30 o 
   3   3   0      231.59      233.50      5.88 o 
   4   3   0       37.54       34.21      2.65 o 
   5   3   0        1.96        1.00      1.55 o 
   6   3   0      445.34      454.67      8.61 o 
   7   3   0      161.89      177.45     23.01 o 
   8   3   0        6.12        4.02      3.66 o 
   9   3   0      195.79      191.38     12.28 o 
  10   3   0       23.77       28.13     11.31 o 
  11   3   0        8.10       11.91      8.84 o 
  12   3   0        0.10        6.69      5.78 o 
   0   4   0      318.47      304.03      8.77 o 
   1   4   0      474.82      492.21      9.75 o 
   2   4   0      341.57      339.18      8.16 o 
   3   4   0        3.20       10.63      1.99 o 
   4   4   0        1.19        0.43      1.45 o 
   5   4   0       30.01       27.71      2.95 o 
   6   4   0       55.15       55.96      3.97 o 
   7   4   0       18.64        9.04      3.83 o 
   8   4   0       84.98      100.04     11.06 o 
   9   4   0      374.09      400.64     17.18 o 
  10   4   0      110.72      122.54     11.36 o 
  11   4   0        0.03        2.70      6.46 o 
  12   4   0       23.04       16.71      6.99 o 
   1   5   0       74.58       67.49      3.92 o 
   2   5   0        0.14       -1.10      1.45 o 
   3   5   0      171.01      170.07      7.21 o 
   4   5   0      201.32      202.29      6.73 o 
   5   5   0     1620.78     1591.10     28.64 o 
   6   5   0      355.34      347.87      9.94 o 
   7   5   0       82.70       80.17     18.09 o 
   8   5   0        0.06        2.33      5.50 o 
   9   5   0      540.54      597.96     22.00 o 
  10   5   0       37.49       39.84      8.38 o 
  11   5   0       52.20       78.61     27.34 o 
   0   6   0      319.97      299.86     10.46 o 
   1   6   0      815.87      849.88     17.40 o 
   2   6   0     1282.59     1294.72     21.55 o 
   3   6   0      477.35      478.54     11.36 o 
   4   6   0      175.39      196.62      7.20 o 
   5   6   0      236.76      227.85      9.67 o 
   6   6   0       72.15       72.22     10.84 o 
   7   6   0       18.24       23.87      9.21 o 
   8   6   0      179.46      163.31     11.84 o 
   9   6   0       86.00       94.17     10.45 o 
  10   6   0        1.01        1.53      4.95 o 
  11   6   0        9.50       13.29      6.75 o 
   1   7   0     1640.57     1777.32     28.39 o 
   2   7   0        2.00        1.65      2.01 o 
   3   7   0       28.08       27.60      3.66 o 
   4   7   0       64.17       70.10      5.24 o 
   5   7   0        2.33       -2.61      2.15 o 
   6   7   0       11.97       12.44      3.33 o 
   7   7   0        0.16       -0.29      3.40 o 
   8   7   0        5.51        4.55      4.55 o 
   9   7   0       30.53       36.87     14.14 o 
  10   7   0       62.21       82.92     17.45 o 
  11   7   0        2.51       12.09      6.55 o 
   0   8   0       76.66       86.91      7.15 o 
   1   8   0      394.62      419.07     11.82 o 
   2   8   0       86.05       86.77      5.90 o 
   3   8   0       10.01       12.84      3.49 o 
   4   8   0      128.06      127.89     10.70 o 
   5   8   0        6.46        3.65      2.92 o 
   6   8   0       13.62        7.24      3.26 o 
   7   8   0       54.65       55.80     14.03 o 
   8   8   0       13.57        5.12      5.31 o 
   9   8   0        1.87        8.28      5.14 o 
  10   8   0       31.84       26.12      7.33 o 
   1   9   0       46.32       44.42      5.06 o 
   2   9   0       47.13       52.80      5.32 o 
   3   9   0       15.87        9.67      3.44 o 
   4   9   0       20.37       15.67      3.88 o 
   5   9   0        0.02        0.06      2.44 o 
   6   9   0       52.62       46.56      5.64 o 
   7   9   0       48.55       53.93      7.89 o 
   8   9   0        0.08        2.99      4.17 o 
   9   9   0        3.12        0.28      4.90 o 
   0  10   0      234.55      257.22     12.82 o 
   1  10   0       16.02       12.10      3.50 o 
   2  10   0      168.88      156.01     10.65 o 
   3  10   0       50.68       50.89      8.28 o 
   4  10   0      325.33      318.75     12.89 o 
   5  10   0        6.29        2.67      2.95 o 
   6  10   0       14.03        8.06      4.10 o 
   7  10   0        9.17        8.59      5.45 o 
   8  10   0       15.06       33.65     11.19 o 
   1  11   0        2.60        7.33      3.57 o 
   2  11   0        0.40        1.97      3.15 o 
   3  11   0       39.73       44.02      7.88 o 
   4  11   0      219.27      240.79     11.10 o 
   5  11   0        5.52        3.79      3.81 o 
   6  11   0        0.09        4.85      4.17 o 
   7  11   0        2.22        1.62      5.64 o 
   0  12   0       26.19       11.31      7.03 o 
   1  12   0        2.60        3.43      3.55 o 
   2  12   0        2.80        5.21      3.83 o 
   3  12   0      102.28       87.64      7.98 o 
   4  12   0      170.78      191.84      9.52 o 
   5  12   0       53.76       50.65      6.94 o 
   6  12   0        0.02        0.03      4.31 o 
   1  13   0       18.69       25.49      6.00 o 
   2  13   0        2.33        2.65      4.19 o 
   3  13   0        8.46        2.91      5.23 o 
   4  13   0       40.53       46.12      7.14 o 
   1   0   1      873.97      970.38     11.04 o 
   2   0   1       75.02       50.71      3.13 o 
   3   0   1      825.15      788.14     12.21 o 
   4   0   1      778.92      695.89     11.67 o 
   5   0   1      535.05      563.26     12.38 o 
   6   0   1      698.12      767.15     25.77 o 
   7   0   1       61.10       57.28      6.12 o 
   8   0   1       89.45       94.66      7.97 o 
   9   0   1       33.31       34.69      9.76 o 
  10   0   1       20.97       29.58      5.92 o 
  11   0   1        8.17        3.73      4.91 o 
  12   0   1       24.35       23.42      6.56 o 
   0   1   1       26.70       48.48      2.06 o 
   1   1   1     2778.56     2716.74     21.42 o 
   2   1   1     2513.31     2321.80     18.81 o 
   3   1   1     3185.99     2950.58     22.48 o 
   4   1   1      489.11      511.72      6.78 o 
   5   1   1      363.13      402.22      6.07 o 
   6   1   1      710.11      719.17      9.34 o 
   7   1   1      281.13      261.57      8.00 o 
   8   1   1       89.30       96.49      5.75 o 
   9   1   1       13.89        9.11      2.87 o 
  10   1   1        6.51        0.11      2.89 o 
  11   1   1        2.26       -0.06      3.20 o 
  12   1   1       17.36       12.03      4.26 o 
   0   2   1     4458.05     4293.38     39.79 o 
   1   2   1     6021.25     5775.13     44.54 o 
   2   2   1     6143.42     5753.16     48.27 o 
   3   2   1     1078.97     1085.47     10.34 o 
   4   2   1     1022.99     1026.18      9.60 o 
   5   2   1      262.55      248.99      3.77 o 
   6   2   1      528.76      522.33      8.50 o 
   7   2   1      357.86      346.98      9.41 o 
   8   2   1       25.94       27.10      4.43 o 
   9   2   1        4.97        1.52      2.59 o 
  10   2   1       53.37       50.17      5.56 o 
  11   2   1       25.35       22.17      6.51 o 
  12   2   1        0.44        1.21      3.90 o 
   0   3   1       46.69       55.74      1.91 o 
   1   3   1     1740.94     1651.55     15.64 o 
   2   3   1     1506.43     1485.30     18.65 o 
   3   3   1      836.89      794.14      9.30 o 
   4   3   1       20.55       23.71      1.55 o 
   5   3   1      225.45      207.73      3.76 o 
   6   3   1       99.97      104.25      3.23 o 
   7   3   1       87.77       83.20      5.35 o 
   8   3   1      347.16      335.29     11.77 o 
   9   3   1       77.97       71.97      7.95 o 
  10   3   1      177.03      180.75      9.05 o 
  11   3   1       55.06       52.07      7.84 o 
  12   3   1       10.03       16.06      4.94 o 
   0   4   1      282.83      268.95      7.86 o 
   1   4   1      804.59      750.01     10.10 o 
   2   4   1       52.74       56.84      2.27 o 
   3   4   1      132.16      143.15      3.13 o 
   4   4   1      639.72      679.05      9.08 o 
   5   4   1       92.31       91.01      3.02 o 
   6   4   1       75.97       66.68      2.68 o 
   7   4   1      158.89      161.97      7.54 o 
   8   4   1      261.77      268.45      9.37 o 
   9   4   1      272.71      300.93     10.64 o 
  10   4   1      111.05      129.15      8.31 o 
  11   4   1       19.90       17.31      4.57 o 
  12   4   1       14.96        9.86      4.57 o 
   0   5   1      996.96      974.12     12.18 o 
   1   5   1      362.80      376.01      9.18 o 
   2   5   1      226.47      235.72      4.96 o 
   3   5   1     1290.93     1281.00     13.10 o 
   4   5   1      495.59      508.54      7.11 o 
   5   5   1      106.97      119.77      4.75 o 
   6   5   1       70.63       65.68      3.51 o 
   7   5   1      118.02      129.12      5.79 o 
   8   5   1      202.09      203.10      8.86 o 
   9   5   1       25.56       25.61      5.11 o 
  10   5   1        1.53        2.90      3.53 o 
  11   5   1       24.51       23.01      5.08 o 
   0   6   1     1002.61     1020.05     13.17 o 
   1   6   1      399.04      389.18      6.18 o 
   2   6   1       79.71       87.29      3.47 o 
   3   6   1      100.22      119.02      4.66 o 
   4   6   1      171.56      165.73      6.79 o 
   5   6   1       21.78       21.33      3.00 o 
   6   6   1      103.54      102.07      4.19 o 
   7   6   1      333.67      356.43      9.26 o 
   8   6   1      141.79      175.98      9.10 o 
   9   6   1       12.72       13.21      3.83 o 
  10   6   1       23.84       23.36      4.96 o 
  11   6   1       61.91       71.12      7.36 o 
   0   7   1        6.05       11.98      2.77 o 
   1   7   1       66.22       71.57      2.97 o 
   2   7   1      268.02      254.00      6.05 o 
   3   7   1        0.82        1.57      1.48 o 
   4   7   1      276.37      266.53      8.87 o 
   5   7   1       60.32       66.21      3.77 o 
   6   7   1       38.01       34.64      4.52 o 
   7   7   1       44.96       42.27      4.61 o 
   8   7   1       86.60       90.93      6.91 o 
   9   7   1       31.85       35.47      5.20 o 
  10   7   1        2.02       -0.67      4.03 o 
  11   7   1       10.97        9.34      4.60 o 
   0   8   1      332.58      340.39     13.42 o 
   1   8   1      266.01      291.81      6.88 o 
   2   8   1       64.48       67.54      5.49 o 
   3   8   1       13.75        8.21      2.18 o 
   4   8   1       12.83        8.90      2.23 o 
   5   8   1       72.74       67.30      4.11 o 
   6   8   1      213.58      207.56      6.44 o 
   7   8   1       26.56       36.39      5.50 o 
   8   8   1        9.73        4.04      3.28 o 
   9   8   1        1.28        1.31      3.31 o 
  10   8   1       20.76       29.31     10.01 o 
   0   9   1        0.35        0.52      2.19 o 
   1   9   1      121.04      106.72      4.83 o 
   2   9   1       27.05       20.35      2.68 o 
   3   9   1      210.12      211.74      6.42 o 
   4   9   1       72.16       65.96      4.30 o 
   5   9   1        9.71        7.16      2.42 o 
   6   9   1       50.25       47.01      3.93 o 
   7   9   1        1.36        6.24      3.78 o 
   8   9   1       25.55       20.07      4.95 o 
   9   9   1        0.94        1.23      3.73 o 
   0  10   1       98.03      105.36      6.52 o 
   1  10   1       91.79      105.00      6.83 o 
   2  10   1       74.57       77.06      4.80 o 
   3  10   1       20.37       17.60      2.88 o 
   4  10   1      154.68      161.53      6.45 o 
   5  10   1        0.09        2.43      2.41 o 
   6  10   1       24.31       28.37      3.57 o 
   7  10   1        3.02        5.43      4.30 o 
   8  10   1        6.60        8.94      4.45 o 
   0  11   1        4.07        4.05      3.06 o 
   1  11   1       21.94       19.78      3.22 o 
   2  11   1       80.38       78.85      5.06 o 
   3  11   1      162.16      153.48      8.01 o 
   4  11   1       58.46       67.23      5.04 o 
   5  11   1       16.03       19.97      3.44 o 
   6  11   1       26.79       20.37      3.54 o 
   7  11   1        1.29        0.15      3.94 o 
   0  12   1        0.38       -5.43      3.62 o 
   1  12   1        6.91        6.77      3.09 o 
   2  12   1       34.17       30.98      4.52 o 
   3  12   1       82.36       82.52      5.54 o 
   4  12   1        1.24        1.09      2.67 o 
   5  12   1       33.50       27.28      4.12 o 
   6  12   1       16.75       20.96      4.36 o 
   0  13   1        6.82        1.04      4.76 o 
   1  13   1       52.70       57.64      4.79 o 
   2  13   1        4.29        3.05      3.00 o 
   3  13   1       38.58       32.57      4.45 o 
   4  13   1        1.88        5.34      3.19 o 
   0   0   2      497.92      474.26     13.19 o 
   1   0   2     6601.37     6324.45     64.12 o 
   2   0   2     1660.09     1626.97     16.57 o 
   3   0   2     1611.71     1602.33     20.28 o 
   4   0   2     1384.83     1406.15     20.80 o 
   5   0   2        6.13       10.95      2.18 o 
   6   0   2      368.54      407.27      9.66 o 
   7   0   2       93.97       93.27     12.63 o 
   8   0   2       95.24       79.31      7.67 o 
   9   0   2      153.58      125.19     12.79 o 
  10   0   2        5.33        0.38      3.88 o 
  11   0   2        0.63       -0.08      4.43 o 
  12   0   2       73.28       70.65      9.97 o 
   0   1   2      106.85      112.30      2.46 o 
   1   1   2     3248.80     3206.30     25.53 o 
   2   1   2     8778.34     8858.07     59.74 o 
   3   1   2     3064.33     3127.42     24.01 o 
   4   1   2     2226.40     2247.63     18.13 o 
   5   1   2      395.92      418.69      5.58 o 
   6   1   2      527.31      531.61     10.13 o 
   7   1   2        0.23        2.64      1.87 o 
   8   1   2      100.85      101.91      5.96 o 
   9   1   2       56.23       56.09      5.21 o 
  10   1   2       15.36       15.70      3.58 o 
  11   1   2       38.17       44.81      6.55 o 
  12   1   2       64.20       64.72      9.36 o 
   0   2   2      978.32      960.39     12.47 o 
   1   2   2     2465.80     2394.46     17.54 o 
   2   2   2     1412.04     1458.47     11.58 o 
   3   2   2      214.65      225.42      4.41 o 
   4   2   2       97.09      113.97      2.73 o 
   5   2   2      662.90      711.58      7.63 o 
   6   2   2      105.97      102.77      3.63 o 
   7   2   2       26.31       28.73      3.54 o 
   8   2   2       41.01       41.52      4.36 o 
   9   2   2      118.42      107.42      6.73 o 
  10   2   2       53.08       60.35      9.43 o 
  11   2   2       78.41       81.42      7.15 o 
  12   2   2       15.82       18.11      4.86 o 
   0   3   2      519.43      539.07      8.96 o 
   1   3   2      131.74      116.40      2.79 o 
   2   3   2     1464.19     1388.04     13.07 o 
   3   3   2     1139.54     1112.63     11.23 o 
   4   3   2      682.51      699.47      7.68 o 
   5   3   2      183.57      189.91      3.70 o 
   6   3   2      143.15      147.17      3.81 o 
   7   3   2        6.74        8.36      2.15 o 
   8   3   2       39.32       33.13      4.11 o 
   9   3   2       19.53       14.60      3.47 o 
  10   3   2       64.73       68.64      6.36 o 
  11   3   2       16.20       15.54      4.27 o 
  12   3   2        3.56        2.50      4.15 o 
   0   4   2     3371.67     3319.79     33.01 o 
   1   4   2      845.37      811.89      8.34 o 
   2   4   2     1152.36     1160.19     11.05 o 
   3   4   2     1056.01     1066.35     12.11 o 
   4   4   2      157.44      160.46      5.21 o 
   5   4   2      204.66      198.63      3.98 o 
   6   4   2       24.23       24.94      2.33 o 
   7   4   2       85.40       82.49      4.98 o 
   8   4   2       22.32       20.17      3.82 o 
   9   4   2      100.21       97.41      6.88 o 
  10   4   2      151.98      166.34      9.09 o 
  11   4   2       97.89       98.76      7.96 o 
  12   4   2        0.55        4.78      4.20 o 
   0   5   2      504.26      547.03      8.80 o 
   1   5   2     1511.36     1591.20     13.59 o 
   2   5   2      202.77      194.25      3.46 o 
   3   5   2      163.10      174.02      3.59 o 
   4   5   2      188.62      188.27      5.11 o 
   5   5   2       65.07       81.12      2.94 o 
   6   5   2      180.96      196.67      4.79 o 
   7   5   2      149.59      146.71      6.16 o 
   8   5   2       42.57       38.36      4.64 o 
   9   5   2       91.08      105.77      7.32 o 
  10   5   2        9.98       12.94      4.18 o 
  11   5   2       22.11       18.92      4.84 o 
   0   6   2       27.41       27.43      2.07 o 
   1   6   2      107.18      107.98      2.88 o 
   2   6   2      422.68      458.94      7.17 o 
   3   6   2      131.06      130.18      4.27 o 
   4   6   2      226.84      235.50      6.18 o 
   5   6   2      134.18      132.97      4.60 o 
   6   6   2        6.91        5.59      1.96 o 
   7   6   2      663.87      678.94     14.68 o 
   8   6   2       33.61       26.66      4.23 o 
   9   6   2       21.52       16.87      4.04 o 
  10   6   2       50.64       48.65      7.78 o 
  11   6   2       88.42      104.55      8.49 o 
   0   7   2      262.46      291.49      5.93 o 
   1   7   2      101.29       99.82      4.80 o 
   2   7   2       36.42       31.22      2.44 o 
   3   7   2       92.65       89.52      4.02 o 
   4   7   2       23.40       27.08      2.74 o 
   5   7   2       98.56       99.15      4.83 o 
   6   7   2      369.02      373.42     12.45 o 
   7   7   2        1.12       -0.98      2.49 o 
   8   7   2       19.66       10.42      3.49 o 
   9   7   2        1.55       -1.53      2.96 o 
  10   7   2       16.14       12.79      4.50 o 
   0   8   2       32.94       30.38      3.47 o 
   1   8   2      173.66      171.61      5.49 o 
   2   8   2       53.77       63.60      4.83 o 
   3   8   2      142.04      141.38      4.62 o 
   4   8   2       12.09        9.91      2.32 o 
   5   8   2      211.56      211.18      5.82 o 
   6   8   2       16.36       19.51      3.21 o 
   7   8   2       14.23       15.22      3.71 o 
   8   8   2        7.58        6.18      3.44 o 
   9   8   2       20.29       17.52      5.33 o 
  10   8   2       11.46       18.34      5.71 o 
   0   9   2      261.85      257.37      7.59 o 
   1   9   2       13.77       14.79      2.53 o 
   2   9   2      309.69      313.12      9.32 o 
   3   9   2       26.45       24.10      2.88 o 
   4   9   2       65.73       70.86      4.46 o 
   5   9   2      128.92      125.98      5.05 o 
   6   9   2        2.17        6.83      2.87 o 
   7   9   2        8.12        6.17      4.05 o 
   8   9   2       62.64       85.51     10.92 o 
   9   9   2       19.97       22.04      5.78 o 
   0  10   2        7.25        9.10      2.70 o 
   1  10   2      217.70      237.36      6.67 o 
   2  10   2       24.78       23.02      3.07 o 
   3  10   2       41.23       46.33      4.16 o 
   4  10   2       12.83        9.31      2.44 o 
   5  10   2       65.16       61.89      4.59 o 
   6  10   2        0.32        4.48      2.88 o 
   7  10   2       10.73        8.55      4.40 o 
   8  10   2        0.97       -0.71      5.48 o 
   0  11   2        0.84       -1.54      2.87 o 
   1  11   2        7.20        5.13      2.48 o 
   2  11   2      252.40      240.12      7.28 o 
   3  11   2      119.42      116.68      5.54 o 
   4  11   2       37.58       29.08      3.68 o 
   5  11   2        6.50        9.58      2.83 o 
   6  11   2        6.66        5.05      3.02 o 
   7  11   2        6.68       14.47      7.57 o 
   0  12   2       19.83       30.21      6.81 o 
   1  12   2       10.96       11.03      3.16 o 
   2  12   2        5.74        6.48      2.79 o 
   3  12   2       26.28       22.66      4.55 o 
   4  12   2       49.26       47.90      4.65 o 
   5  12   2       30.76       34.09      4.23 o 
   6  12   2       14.67       12.12      3.95 o 
   0  13   2       29.58       28.73      7.55 o 
   1  13   2        0.02        2.80      2.94 o 
   2  13   2        4.74        3.44      3.06 o 
   3  13   2        5.41        8.28      3.24 o 
   4  13   2        8.26        5.42      3.16 o 
   1   0   3       19.06       11.46      1.29 o 
   2   0   3       20.00       20.49      1.83 o 
   3   0   3        6.37        4.16      1.13 o 
   4   0   3      474.71      476.33      7.25 o 
   5   0   3     2167.09     2083.14     24.70 o 
   6   0   3        0.43        1.74      1.78 o 
   7   0   3      938.45      916.82     18.85 o 
   8   0   3      296.06      294.11     13.06 o 
   9   0   3       79.93       85.81      8.68 o 
  10   0   3        9.30        4.16      4.32 o 
  11   0   3        0.49        4.66      4.45 o 
  12   0   3       10.68       11.85      6.19 o 
   0   1   3       38.80       47.31      3.39 o 
   1   1   3     3413.56     3309.35     23.79 o 
   2   1   3     4776.50     4678.11     42.30 o 
   3   1   3     1061.15     1038.26      9.06 o 
   4   1   3      645.51      700.85      6.74 o 
   5   1   3      209.89      214.13      3.41 o 
   6   1   3       49.10       51.49      3.52 o 
   7   1   3      243.05      242.28      8.54 o 
   8   1   3       46.47       64.58      6.21 o 
   9   1   3       62.09       60.67      5.51 o 
  10   1   3       40.93       45.38      5.31 o 
  11   1   3       10.42        6.38      3.81 o 
  12   1   3       76.08       80.75      9.65 o 
   0   2   3     2888.13     2709.67     24.46 o 
   1   2   3      729.12      672.50      6.54 o 
   2   2   3      506.28      534.92      5.58 o 
   3   2   3     2715.92     2681.68     20.31 o 
   4   2   3      594.85      586.66      7.19 o 
   5   2   3      162.61      159.99      3.12 o 
   6   2   3      286.61      283.47      6.00 o 
   7   2   3      104.53      118.15      4.27 o 
   8   2   3      101.46      103.89      6.14 o 
   9   2   3      162.99      149.58      7.67 o 
  10   2   3       37.36       31.23      7.05 o 
  11   2   3       45.52       46.87      8.03 o 
  12   2   3       34.85       27.64      5.34 o 
   0   3   3      894.86      883.49     10.92 o 
   1   3   3     3973.07     3781.27     27.45 o 
   2   3   3     1639.66     1598.61     14.13 o 
   3   3   3      590.67      611.24      6.65 o 
   4   3   3      438.23      427.04      5.75 o 
   5   3   3      129.01      134.50      3.22 o 
   6   3   3       51.78       45.83      2.72 o 
   7   3   3        7.91        6.23      1.71 o 
   8   3   3      178.47      192.97      9.20 o 
   9   3   3       36.94       34.67      4.54 o 
  10   3   3       72.78       85.82      8.30 o 
  11   3   3       17.81        6.15      3.82 o 
  12   3   3       28.23       26.47      5.24 o 
   0   4   3      887.71      878.63     11.41 o 
   1   4   3      652.85      670.03      7.07 o 
   2   4   3      118.00      109.91      2.86 o 
   3   4   3      524.19      579.99      7.18 o 
   4   4   3      345.42      350.59      5.36 o 
   5   4   3       29.72       31.02      2.01 o 
   6   4   3       34.91       37.32      2.80 o 
   7   4   3      200.07      196.45      5.26 o 
   8   4   3       13.67       19.21      3.35 o 
   9   4   3       13.75       10.98      3.09 o 
  10   4   3       28.30       20.91      4.49 o 
  11   4   3       69.73       68.17      6.89 o 
   0   5   3      406.00      427.78      7.48 o 
   1   5   3      234.71      242.29      4.85 o 
   2   5   3      173.71      152.47      3.82 o 
   3   5   3      860.15      859.90      9.69 o 
   4   5   3     1054.57     1060.87     12.21 o 
   5   5   3      102.84      114.02      3.42 o 
   6   5   3       56.90       54.63      3.09 o 
   7   5   3       54.53       59.16      4.41 o 
   8   5   3       17.80       14.97      3.53 o 
   9   5   3       63.78       63.75      7.12 o 
  10   5   3       57.40       54.90     10.39 o 
  11   5   3       14.14        8.10      4.42 o 
   0   6   3        2.76        3.14      1.40 o 
   1   6   3      493.58      492.70      6.81 o 
   2   6   3       69.17       69.08      3.08 o 
   3   6   3      213.46      218.21      5.05 o 
   4   6   3       81.37       77.68      3.46 o 
   5   6   3        6.77        6.95      1.89 o 
   6   6   3       39.71       46.20      3.62 o 
   7   6   3      189.83      200.42      7.11 o 
   8   6   3       33.31       34.95      4.74 o 
   9   6   3       95.21       94.64      7.31 o 
  10   6   3       71.28       75.93      8.59 o 
  11   6   3       30.89       29.01      6.58 o 
   0   7   3     1293.33     1308.92     17.24 o 
   1   7   3      226.62      220.20      5.11 o 
   2   7   3      177.11      179.71      4.75 o 
   3   7   3       52.76       56.07      3.20 o 
   4   7   3       78.39       79.06      3.73 o 
   5   7   3      118.35      117.18      5.74 o 
   6   7   3      289.90      311.78      7.58 o 
   7   7   3       94.99       91.02      5.30 o 
   8   7   3      135.16      142.82      9.84 o 
   9   7   3       12.56       10.88      4.46 o 
  10   7   3        7.75        1.42      4.66 o 
   0   8   3       37.61       39.88      3.84 o 
   1   8   3      291.18      289.27      7.07 o 
   2   8   3       62.01       59.59      4.37 o 
   3   8   3      161.89      157.32      5.01 o 
   4   8   3       39.54       40.65      3.13 o 
   5   8   3       75.37       65.26      3.80 o 
   6   8   3      124.02      114.40      5.80 o 
   7   8   3       23.48       24.55      4.04 o 
   8   8   3       32.11       48.48      8.57 o 
   9   8   3       47.96       57.29     11.37 o 
  10   8   3       20.72       24.80     10.02 o 
   0   9   3        0.01       -1.25      2.77 o 
   1   9   3      229.61      238.36      7.26 o 
   2   9   3       77.57       71.19      4.35 o 
   3   9   3        1.48        2.57      2.08 o 
   4   9   3      145.82      163.33      6.12 o 
   5   9   3      133.39      136.05      5.31 o 
   6   9   3       44.00       37.26      6.58 o 
   7   9   3       25.46       25.74      5.23 o 
   8   9   3        2.50       10.07      5.95 o 
   9   9   3        0.36        1.41      4.38 o 
   0  10   3      160.40      162.63      9.11 o 
   1  10   3      219.76      216.86      7.16 o 
   2  10   3      252.65      271.85      7.76 o 
   3  10   3       25.87       27.94      5.01 o 
   4  10   3       34.52       29.48      3.51 o 
   5  10   3       89.21       72.11      5.23 o 
   6  10   3       12.42       10.31      3.15 o 
   7  10   3        7.11        5.72      4.34 o 
   8  10   3        5.72        9.55      8.81 o 
   0  11   3        6.64        7.48      4.61 o 
   1  11   3      148.32      157.15      6.75 o 
   2  11   3       39.83       39.76      4.02 o 
   3  11   3       15.66       13.19      3.04 o 
   4  11   3        0.34       -1.22      2.43 o 
   5  11   3       22.28       26.88      4.48 o 
   6  11   3        9.89        3.86      3.22 o 
   7  11   3       27.07       25.95      6.08 o 
   0  12   3        2.36       -0.46      4.13 o 
   1  12   3       34.72       39.54      4.69 o 
   2  12   3       35.97       27.15      4.10 o 
   3  12   3       39.88       37.65      4.18 o 
   4  12   3        0.62       -0.71      2.55 o 
   5  12   3        8.45        8.17      3.15 o 
   0  13   3       10.12        7.83      6.88 o 
   1  13   3        5.75        7.36      3.80 o 
   2  13   3        3.42        6.39      3.95 o 
   3  13   3        2.25        2.59      3.34 o 
   0   0   4     1092.14     1150.47     30.53 o 
   1   0   4      238.05      257.57      4.80 o 
   2   0   4     1206.42     1078.26     14.58 o 
   3   0   4      131.29      120.93      3.50 o 
   4   0   4       96.08       92.40      3.83 o 
   5   0   4       14.77       23.60      2.35 o 
   6   0   4       97.42       98.11      4.82 o 
   7   0   4       89.38       96.15      6.22 o 
   8   0   4      297.22      300.54     21.95 o 
   9   0   4        1.67       -0.22      5.50 o 
  10   0   4       10.06       18.27      5.80 o 
  11   0   4       23.52       19.63      9.37 o 
  12   0   4        0.03       -0.96      4.33 o 
   0   1   4      286.84      292.97      6.05 o 
   1   1   4       25.18       24.28      1.31 o 
   2   1   4      209.20      216.84      3.31 o 
   3   1   4        6.48        5.41      0.97 o 
   4   1   4       90.57       96.23      2.41 o 
   5   1   4      830.13      807.40      8.03 o 
   6   1   4       89.07       93.12      3.90 o 
   7   1   4       45.53       51.12      2.84 o 
   8   1   4       37.41       38.28      3.78 o 
   9   1   4        4.73        5.70      2.62 o 
  10   1   4       32.78       22.88      5.91 o 
  11   1   4       47.64       39.04      4.89 o 
  12   1   4        7.17        3.30      3.62 o 
   0   2   4     1199.16     1187.32     16.04 o 
   1   2   4      248.39      241.46      3.68 o 
   2   2   4     1347.49     1403.29     11.86 o 
   3   2   4      960.03      932.87      8.94 o 
   4   2   4     1303.75     1336.59     11.99 o 
   5   2   4      379.09      374.17      5.04 o 
   6   2   4      243.19      281.51      6.05 o 
   7   2   4       63.98       61.67      3.39 o 
   8   2   4       57.43       63.38      5.02 o 
   9   2   4      104.96      114.31      6.17 o 
  10   2   4       27.62       20.73      3.74 o 
  11   2   4       40.87       46.38      5.09 o 
  12   2   4       33.59       29.75      4.88 o 
   0   3   4     1154.50     1234.92     18.69 o 
   1   3   4      656.42      702.93      7.35 o 
   2   3   4      485.33      510.12      5.83 o 
   3   3   4     2059.29     2106.90     17.13 o 
   4   3   4      826.41      809.39      8.54 o 
   5   3   4      782.51      777.63      8.57 o 
   6   3   4      129.81      134.84      4.02 o 
   7   3   4      264.45      266.52      8.11 o 
   8   3   4       78.36       67.01      6.02 o 
   9   3   4       85.16       84.25      6.89 o 
  10   3   4       19.74       22.83      3.81 o 
  11   3   4       24.79       18.34      3.95 o 
   0   4   4      333.45      342.01      6.32 o 
   1   4   4      705.98      735.48      7.85 o 
   2   4   4        3.92        4.59      1.16 o 
   3   4   4      620.83      633.96      7.27 o 
   4   4   4      401.16      377.62      5.51 o 
   5   4   4      314.36      307.13      5.09 o 
   6   4   4       60.59       59.49      3.19 o 
   7   4   4        5.08        2.12      1.82 o 
   8   4   4      158.91      175.06      6.92 o 
   9   4   4      106.57      105.06      7.31 o 
  10   4   4       20.47        7.87      4.50 o 
  11   4   4       17.29       19.06      5.69 o 
   0   5   4       59.96       67.95      3.16 o 
   1   5   4      132.03      143.20      4.79 o 
   2   5   4      177.42      192.63      4.12 o 
   3   5   4      383.17      374.07      6.00 o 
   4   5   4       77.23       79.84      3.36 o 
   5   5   4      424.61      428.45      6.39 o 
   6   5   4      149.52      154.85      4.73 o 
   7   5   4        7.73        5.90      2.22 o 
   8   5   4       61.19       86.08     11.52 o 
   9   5   4      101.07      115.47      9.31 o 
  10   5   4       95.63       97.26      9.21 o 
  11   5   4       22.78       27.01     13.48 o 
   0   6   4       28.15       23.02      2.37 o 
   1   6   4       52.58       50.99      2.88 o 
   2   6   4       88.64       98.18      3.28 o 
   3   6   4      386.91      413.76      7.57 o 
   4   6   4      167.28      164.07      4.76 o 
   5   6   4      155.43      147.34      4.30 o 
   6   6   4      186.83      189.17      7.61 o 
   7   6   4       24.58       22.72      3.47 o 
   8   6   4        3.40        1.91      3.38 o 
   9   6   4        7.26        3.58      4.16 o 
  10   6   4       33.02       46.98      8.04 o 
   0   7   4        3.33        5.45      1.86 o 
   1   7   4      127.18      123.73      4.27 o 
   2   7   4       23.15       18.76      2.17 o 
   3   7   4       10.61       13.58      2.11 o 
   4   7   4       48.75       37.68      2.93 o 
   5   7   4      115.95      125.11      5.56 o 
   6   7   4      267.16      265.68      7.20 o 
   7   7   4      197.12      221.80      9.16 o 
   8   7   4       24.39       24.01      4.42 o 
   9   7   4        4.50        0.21      3.65 o 
  10   7   4       11.48       11.07      4.76 o 
   0   8   4      154.97      163.29      6.84 o 
   1   8   4       86.01       79.94      7.30 o 
   2   8   4       24.33       21.87      2.46 o 
   3   8   4       93.92      105.44      4.43 o 
   4   8   4      445.98      437.49      8.52 o 
   5   8   4       30.94       30.91      3.00 o 
   6   8   4       41.82       37.06      3.73 o 
   7   8   4       60.84       59.21      5.11 o 
   8   8   4       23.72       28.69      6.18 o 
   9   8   4       42.71       47.90      7.48 o 
   0   9   4      451.91      476.16     14.56 o 
   1   9   4      174.31      167.11      6.09 o 
   2   9   4        9.13        7.35      2.35 o 
   3   9   4       24.12       15.43      4.01 o 
   4   9   4       60.04       52.61      5.03 o 
   5   9   4       21.12       17.05      2.74 o 
   6   9   4       50.50       54.90      4.78 o 
   7   9   4        5.80        8.39      3.36 o 
   8   9   4       35.43       43.22      9.66 o 
   9   9   4       15.22       16.56      4.84 o 
   0  10   4      172.65      177.42     22.88 o 
   1  10   4      124.79      122.58      6.55 o 
   2  10   4        5.52        0.98      2.47 o 
   3  10   4       72.62       57.21      4.82 o 
   4  10   4       26.92       24.02      3.30 o 
   5  10   4        3.95        2.94      2.52 o 
   6  10   4       17.31       11.78      3.45 o 
   7  10   4        9.99       11.10      6.02 o 
   8  10   4        3.67        3.19      4.79 o 
   0  11   4       15.50       10.08      5.08 o 
   1  11   4        9.21        5.14      2.94 o 
   2  11   4       66.27       63.46      9.62 o 
   3  11   4       20.74       23.29      3.90 o 
   4  11   4        9.47        9.33      3.26 o 
   5  11   4        3.63        4.72      3.28 o 
   6  11   4       12.63        5.51      3.40 o 
   0  12   4       94.30       92.23     11.07 o 
   1  12   4       21.31       20.47      4.02 o 
   2  12   4        2.38        5.02      3.20 o 
   3  12   4        2.67        3.21      3.13 o 
   4  12   4        0.72        0.59      3.11 o 
   5  12   4       11.04       10.62      3.68 o 
   0  13   4        0.03        0.30      6.57 o 
   1  13   4        7.08        5.02      3.71 o 
   2  13   4        0.24       -0.19      3.26 o 
   1   0   5      573.95      592.61     10.52 o 
   2   0   5      547.98      558.48     13.71 o 
   3   0   5     2538.54     2507.70     42.28 o 
   4   0   5       81.81       61.61      3.65 o 
   5   0   5      346.16      309.65     10.73 o 
   6   0   5      191.33      197.05      6.90 o 
   7   0   5        2.26        4.69      2.52 o 
   8   0   5        0.51       -0.79      2.89 o 
   9   0   5        0.03       -1.04      3.05 o 
  10   0   5       72.95       67.98      7.23 o 
  11   0   5        0.29        1.58      3.74 o 
  12   0   5        0.10       -2.49      4.28 o 
   0   1   5      832.63      864.25     11.94 o 
   1   1   5      232.98      220.80      3.82 o 
   2   1   5     1251.96     1254.35     11.08 o 
   3   1   5      684.68      732.01      7.73 o 
   4   1   5      128.53      143.43      3.14 o 
   5   1   5        0.68        1.08      1.06 o 
   6   1   5      370.83      368.40      6.48 o 
   7   1   5      270.19      278.47      6.36 o 
   8   1   5       18.00       20.31      2.87 o 
   9   1   5       41.27       41.32      3.95 o 
  10   1   5       15.49       14.69      3.90 o 
  11   1   5       44.82       48.08      5.17 o 
   0   2   5      301.56      297.91      9.71 o 
   1   2   5     1053.39     1021.41      9.80 o 
   2   2   5      314.90      313.41      4.96 o 
   3   2   5        5.67        8.49      1.26 o 
   4   2   5      919.80      984.49      9.88 o 
   5   2   5      181.62      181.91      4.61 o 
   6   2   5      301.92      287.45      7.40 o 
   7   2   5        4.51        7.55      1.98 o 
   8   2   5      101.05      104.00      6.32 o 
   9   2   5       65.80       60.17      6.67 o 
  10   2   5        4.69        1.24      2.76 o 
  11   2   5       17.28       18.18      4.09 o 
   0   3   5       46.61       57.85      3.17 o 
   1   3   5      301.98      330.84      4.81 o 
   2   3   5      182.42      183.77      3.88 o 
   3   3   5      238.89      213.15      3.79 o 
   4   3   5      436.84      420.74      5.86 o 
   5   3   5       25.72       26.04      1.99 o 
   6   3   5      141.05      150.98      4.36 o 
   7   3   5      192.39      202.63      5.67 o 
   8   3   5       21.96       15.50      3.30 o 
   9   3   5       25.53       22.77      3.67 o 
  10   3   5       36.12       34.83      4.60 o 
  11   3   5       15.08       10.51      5.22 o 
   0   4   5      188.44      200.42      7.94 o 
   1   4   5       90.39       98.36      3.38 o 
   2   4   5      508.49      531.75      6.42 o 
   3   4   5      245.74      258.06      4.95 o 
   4   4   5      110.21      119.89      3.63 o 
   5   4   5      530.81      541.50      7.87 o 
   6   4   5      237.01      241.45      7.08 o 
   7   4   5        1.00        0.28      1.86 o 
   8   4   5      123.46      132.17      6.72 o 
   9   4   5       34.37       24.93      3.96 o 
  10   4   5        6.63       15.10      4.45 o 
  11   4   5       10.23       15.33      5.08 o 
   0   5   5       19.47       18.10      2.19 o 
   1   5   5      169.42      166.52      3.91 o 
   2   5   5      169.17      172.09      4.11 o 
   3   5   5       36.43       36.24      2.36 o 
   4   5   5       51.06       48.65      2.76 o 
   5   5   5      264.36      249.98      5.40 o 
   6   5   5      113.81      102.07      5.82 o 
   7   5   5       22.44       17.00      2.91 o 
   8   5   5       45.24       50.98      6.42 o 
   9   5   5      145.91      166.10     14.33 o 
  10   5   5        0.47        2.62      3.83 o 
  11   5   5        5.74       11.21      4.76 o 
   0   6   5      143.35      131.84      6.70 o 
   1   6   5      287.77      294.10      5.53 o 
   2   6   5       18.45       21.48      2.30 o 
   3   6   5      110.11      117.91      3.85 o 
   4   6   5       98.83       90.37      5.10 o 
   5   6   5      120.53      127.03      6.05 o 
   6   6   5       75.68       75.60      4.95 o 
   7   6   5       15.82       11.65      4.05 o 
   8   6   5      132.23      147.58      8.57 o 
   9   6   5       32.39       18.19      4.50 o 
  10   6   5       30.79       38.83      7.91 o 
   0   7   5       74.82       88.72      6.78 o 
   1   7   5      166.42      169.36      4.96 o 
   2   7   5      121.22      118.29      6.09 o 
   3   7   5      146.34      153.01      5.04 o 
   4   7   5      109.51      123.49      6.14 o 
   5   7   5      121.32      123.90      4.85 o 
   6   7   5       47.93       54.05      5.59 o 
   7   7   5       30.24       23.21      3.72 o 
   8   7   5       14.72        7.04      3.68 o 
   9   7   5        8.31        5.38      3.84 o 
  10   7   5        8.75        8.96      4.68 o 
   0   8   5      325.45      329.57     14.00 o 
   1   8   5      129.13      119.97      7.49 o 
   2   8   5      156.60      149.51      5.60 o 
   3   8   5      317.08      319.76     10.33 o 
   4   8   5       40.70       47.52      3.56 o 
   5   8   5       86.80       86.19      4.49 o 
   6   8   5       86.36       86.29      5.70 o 
   7   8   5       10.66        5.89      3.25 o 
   8   8   5       22.58       18.32      5.44 o 
   9   8   5        4.06        0.06      3.54 o 
   0   9   5      928.04      927.34     26.24 o 
   1   9   5      145.23      138.90      6.62 o 
   2   9   5       60.48       64.45      6.48 o 
   3   9   5       95.55       85.24      7.37 o 
   4   9   5       54.68       61.39      5.21 o 
   5   9   5       22.48       21.26      3.47 o 
   6   9   5       26.35       19.40      3.70 o 
   7   9   5       20.35       22.77      4.09 o 
   8   9   5       10.42        4.66      5.05 o 
   0  10   5        0.50       -4.99      3.33 o 
   1  10   5       97.94       89.15     10.00 o 
   2  10   5       24.45       23.85      3.67 o 
   3  10   5       15.64       15.62      3.39 o 
   4  10   5       35.08       33.59      4.35 o 
   5  10   5       14.74       13.82      3.33 o 
   6  10   5        1.12        2.49      4.09 o 
   7  10   5        7.72        6.12      4.78 o 
   0  11   5        1.19        3.79      4.42 o 
   1  11   5       10.97       11.25      3.35 o 
   2  11   5       20.02       18.30      4.84 o 
   3  11   5        4.83        1.73      2.86 o 
   4  11   5       22.04       24.73      4.14 o 
   5  11   5        0.38       -1.09      3.05 o 
   6  11   5        3.53        5.86      4.70 o 
   0  12   5       21.83       27.15      6.99 o 
   1  12   5        7.01        3.46      3.54 o 
   2  12   5        9.52       14.97      5.99 o 
   3  12   5        3.80        4.31      3.49 o 
   4  12   5        1.06       -0.34      3.13 o 
   0   0   6       50.03       46.23      4.96 o 
   1   0   6     1447.28     1512.02     21.10 o 
   2   0   6      137.80      147.03      5.88 o 
   3   0   6       84.14       77.62      3.36 o 
   4   0   6       19.47       25.43      3.12 o 
   5   0   6       87.62       94.90      4.04 o 
   6   0   6       40.44       33.44      3.62 o 
   7   0   6       17.73       22.82      3.62 o 
   8   0   6       60.79       70.92      8.44 o 
   9   0   6       22.30       23.77      5.88 o 
  10   0   6       18.28       16.39      6.08 o 
  11   0   6        0.01       -2.86      4.84 o 
   0   1   6      500.70      451.80      7.56 o 
   1   1   6      538.68      546.71      7.21 o 
   2   1   6      536.12      476.49      5.81 o 
   3   1   6      118.83      128.27      3.18 o 
   4   1   6       19.63       18.41      1.56 o 
   5   1   6       11.60       10.62      1.47 o 
   6   1   6        2.40        2.10      1.52 o 
   7   1   6      167.97      171.73      5.37 o 
   8   1   6       56.03       58.54      4.68 o 
   9   1   6       14.39       14.22      3.46 o 
  10   1   6        0.67       -0.76      2.91 o 
  11   1   6        3.19        2.95      3.66 o 
   0   2   6       47.03       44.26      3.51 o 
   1   2   6     1379.42     1353.48     12.56 o 
   2   2   6      968.77      986.04     10.76 o 
   3   2   6      257.04      240.36      4.70 o 
   4   2   6      554.59      575.98      7.87 o 
   5   2   6      323.73      315.57      5.44 o 
   6   2   6       90.50       89.46      4.91 o 
   7   2   6        4.74        4.03      1.95 o 
   8   2   6      163.48      158.53      7.01 o 
   9   2   6        2.68        4.94      2.93 o 
  10   2   6       29.63       24.08      4.68 o 
  11   2   6       11.88       16.73      4.23 o 
   0   3   6       52.39       41.81      3.52 o 
   1   3   6       75.13       84.68      4.07 o 
   2   3   6      470.87      508.94      7.16 o 
   3   3   6      110.45      104.90      3.41 o 
   4   3   6       21.21       17.42      2.66 o 
   5   3   6      370.90      393.80      6.61 o 
   6   3   6      505.38      509.60     11.08 o 
   7   3   6      530.30      565.51      9.82 o 
   8   3   6       74.45       63.81      5.13 o 
   9   3   6        8.28        0.48      2.99 o 
  10   3   6        7.64        4.04      3.37 o 
  11   3   6        1.82        4.99      3.54 o 
   0   4   6      759.64      761.78     15.84 o 
   1   4   6       79.06       80.81      3.85 o 
   2   4   6       81.17       73.09      4.29 o 
   3   4   6       19.06       21.11      2.01 o 
   4   4   6       85.20       91.99      5.18 o 
   5   4   6       32.85       40.36      2.70 o 
   6   4   6      162.66      174.42      5.93 o 
   7   4   6      610.30      603.23     11.18 o 
   8   4   6      286.59      297.13      8.57 o 
   9   4   6        6.28        8.85      3.92 o 
  10   4   6        8.22        7.31      4.15 o 
  11   4   6        2.41       -1.91      3.99 o 
   0   5   6        0.74        0.13      2.23 o 
   1   5   6      268.78      268.29      5.90 o 
   2   5   6      104.24       95.34      5.24 o 
   3   5   6       53.39       53.29      2.87 o 
   4   5   6      172.09      165.83      4.56 o 
   5   5   6       94.92      102.34      3.93 o 
   6   5   6       94.20       87.76      4.68 o 
   7   5   6       59.21       59.42      4.44 o 
   8   5   6       68.73       77.70      8.58 o 
   9   5   6       21.57       33.41      5.17 o 
  10   5   6        1.16       -0.25      4.00 o 
   0   6   6       10.28        7.50      3.01 o 
   1   6   6      127.21      121.88      4.49 o 
   2   6   6      136.56      141.24      4.77 o 
   3   6   6       24.63       22.27      3.06 o 
   4   6   6      224.19      227.73      6.22 o 
   5   6   6       53.02       58.69      3.64 o 
   6   6   6       43.67       38.46      4.21 o 
   7   6   6       11.43        7.91      3.11 o 
   8   6   6       19.26       10.02      3.37 o 
   9   6   6       17.31       18.63      5.33 o 
  10   6   6        7.12       14.92      4.65 o 
   0   7   6       79.47       79.30      5.99 o 
   1   7   6       82.67       81.56      5.14 o 
   2   7   6      267.31      265.06      7.90 o 
   3   7   6       48.73       46.27      3.72 o 
   4   7   6      133.90      139.44      5.66 o 
   5   7   6       90.10       88.70      4.83 o 
   6   7   6       25.39       27.94      4.55 o 
   7   7   6       25.20       30.46      4.19 o 
   8   7   6        1.65        2.68      3.14 o 
   9   7   6        9.32       11.85      4.40 o 
   0   8   6       42.05       42.41      6.67 o 
   1   8   6       95.47      109.29      5.98 o 
   2   8   6      400.50      381.24      8.84 o 
   3   8   6      392.56      404.85     13.09 o 
   4   8   6       44.72       46.86      5.53 o 
   5   8   6       23.18       16.03      2.99 o 
   6   8   6       14.99       21.80      4.35 o 
   7   8   6        5.04        6.11      3.56 o 
   8   8   6       34.84       24.36      6.32 o 
   0   9   6       33.84       32.46      6.39 o 
   1   9   6       28.49       26.86      3.81 o 
   2   9   6      254.25      276.94      9.53 o 
   3   9   6      162.33      161.91      7.46 o 
   4   9   6       19.10       13.88      3.32 o 
   5   9   6       23.22       20.41      3.34 o 
   6   9   6        0.47        7.70      3.95 o 
   7   9   6       18.74       17.04      4.53 o 
   8   9   6        2.44        7.77      5.24 o 
   0  10   6       25.63       23.65      6.96 o 
   1  10   6        6.64        3.37      2.91 o 
   2  10   6       39.54       42.49      4.71 o 
   3  10   6       30.05       28.99      4.28 o 
   4  10   6        8.69        9.20      5.83 o 
   5  10   6       47.32       37.55      5.34 o 
   6  10   6       52.51       62.13      9.12 o 
   7  10   6        5.52        6.87      5.02 o 
   0  11   6        0.60        6.67      4.90 o 
   1  11   6        6.63        5.89      3.45 o 
   2  11   6       11.18       11.54      3.75 o 
   3  11   6       15.23       11.87      3.64 o 
   4  11   6        1.19        3.86      3.29 o 
   5  11   6       11.23        6.06      3.85 o 
   0  12   6        0.12       -6.21      4.50 o 
   1  12   6       14.01       12.76      4.26 o 
   2  12   6       10.94       10.72      3.73 o 
   3  12   6        4.38        1.98      3.26 o 
   1   0   7       55.58       65.99      4.61 o 
   2   0   7      623.93      588.99      9.40 o 
   3   0   7       14.37       11.92      2.47 o 
   4   0   7      256.72      251.00      9.21 o 
   5   0   7       10.98       11.04      2.57 o 
   6   0   7       13.95       12.97      3.49 o 
   7   0   7       11.99       13.50      3.72 o 
   8   0   7        6.72        7.17      3.53 o 
   9   0   7       22.72       22.11      6.20 o 
  10   0   7        2.32        4.73      4.94 o 
  11   0   7        5.94        5.74      5.90 o 
   0   1   7       31.64       33.19      4.76 o 
   1   1   7       92.09       95.07      3.23 o 
   2   1   7        5.97        2.96      1.29 o 
   3   1   7      142.74      154.28      4.85 o 
   4   1   7      125.50      113.69      3.92 o 
   5   1   7      125.33      119.78      4.73 o 
   6   1   7      390.85      397.36      7.79 o 
   7   1   7        6.09        3.75      2.11 o 
   8   1   7       12.77        4.85      2.96 o 
   9   1   7       23.85       20.55      4.19 o 
  10   1   7       41.51       42.60      5.64 o 
  11   1   7        0.91        0.03      3.80 o 
   0   2   7       54.05       61.92      4.40 o 
   1   2   7        8.59        6.73      1.72 o 
   2   2   7       94.19      102.21      3.35 o 
   3   2   7       95.26      100.55      3.55 o 
   4   2   7      126.45      126.24      3.91 o 
   5   2   7      185.22      184.07      4.46 o 
   6   2   7      144.60      148.18      5.11 o 
   7   2   7      106.55      103.70      6.83 o 
   8   2   7       66.20       64.14      5.16 o 
   9   2   7       11.66        5.74      3.58 o 
  10   2   7       17.84       18.87      4.49 o 
   0   3   7       83.35       92.34      5.13 o 
   1   3   7      236.96      241.47      5.71 o 
   2   3   7      107.64      114.14      4.10 o 
   3   3   7       58.86       71.17      3.48 o 
   4   3   7       29.68       31.16      2.40 o 
   5   3   7      227.24      222.36      5.17 o 
   6   3   7        3.67        2.92      1.93 o 
   7   3   7      244.02      248.58      7.90 o 
   8   3   7       56.71       43.84      4.08 o 
   9   3   7        6.52        4.40      3.01 o 
  10   3   7       14.26       18.60      7.37 o 
   0   4   7      102.08      105.12      6.37 o 
   1   4   7      598.03      619.49      8.93 o 
   2   4   7      162.34      168.49      4.96 o 
   3   4   7       40.94       32.83      2.75 o 
   4   4   7       40.62       36.93      2.93 o 
   5   4   7       12.42        9.36      1.97 o 
   6   4   7      460.79      457.60     10.88 o 
   7   4   7       45.11       37.39      3.42 o 
   8   4   7        1.64        0.46      2.55 o 
   9   4   7        0.21       -1.49      2.91 o 
  10   4   7        0.81        1.96      3.91 o 
   0   5   7      348.69      356.56     15.24 o 
   1   5   7       12.79       14.66      2.20 o 
   2   5   7       50.07       44.24      3.13 o 
   3   5   7       32.08       38.03      3.05 o 
   4   5   7      228.53      232.67      6.03 o 
   5   5   7       46.40       39.69      3.19 o 
   6   5   7       53.53       53.89      4.12 o 
   7   5   7       54.49       54.33      8.26 o 
   8   5   7       32.93       30.66      4.24 o 
   9   5   7        8.90       12.58      4.43 o 
  10   5   7       25.32       27.29      5.46 o 
   0   6   7       34.55       31.62      7.18 o 
   1   6   7       98.98       99.05      4.39 o 
   2   6   7      116.38      115.72      4.64 o 
   3   6   7       94.13      102.54      7.12 o 
   4   6   7      102.60      113.23      6.03 o 
   5   6   7       20.02       21.86      2.97 o 
   6   6   7       48.24       36.38      4.72 o 
   7   6   7       35.46       19.18      4.23 o 
   8   6   7       18.73       17.47      4.43 o 
   9   6   7       29.12       18.27      6.89 o 
   0   7   7       17.34       21.12      4.49 o 
   1   7   7      140.12      142.43      5.30 o 
   2   7   7      363.41      357.20      8.53 o 
   3   7   7      211.70      211.20      8.74 o 
   4   7   7        8.93        7.67      2.48 o 
   5   7   7       95.92       98.75      5.85 o 
   6   7   7       23.28       21.74      4.42 o 
   7   7   7        8.15       18.72      4.21 o 
   8   7   7        7.16        5.87      3.97 o 
   9   7   7        3.40        7.14      4.93 o 
   0   8   7        4.53        0.33      3.87 o 
   1   8   7       32.31       33.48      4.04 o 
   2   8   7      135.67      135.85      8.75 o 
   3   8   7       38.96       31.77      3.61 o 
   4   8   7       23.06       26.28      3.46 o 
   5   8   7       67.39       60.25      6.05 o 
   6   8   7        0.74       -2.36      3.76 o 
   7   8   7       16.71       14.49      4.42 o 
   8   8   7       22.28       20.69      5.92 o 
   0   9   7        7.77        1.92      4.05 o 
   1   9   7      129.93      138.56     10.98 o 
   2   9   7       72.22       72.19      5.66 o 
   3   9   7       77.24       62.77      7.18 o 
   4   9   7        5.34        2.76      2.93 o 
   5   9   7       30.78       29.19      4.35 o 
   6   9   7       10.81        7.47      3.98 o 
   7   9   7       21.38       17.34      5.79 o 
   0  10   7       45.86       63.83      8.94 o 
   1  10   7       42.43       48.82      5.67 o 
   2  10   7       30.53       31.60      4.38 o 
   3  10   7        9.02        7.04      3.31 o 
   4  10   7       31.94       29.64      4.44 o 
   5  10   7       13.51        8.82      4.05 o 
   6  10   7        7.08        7.16      4.98 o 
   0  11   7        0.13       -3.36      4.61 o 
   1  11   7        2.44        2.75      3.45 o 
   2  11   7       27.60       24.11      4.42 o 
   3  11   7       15.77       14.08      3.86 o 
   4  11   7        3.32        6.31      3.50 o 
   0  12   7       30.14       30.38      7.98 o 
   1  12   7       26.62       19.54      4.98 o 
   0   0   8        0.45        0.88      2.91 o 
   1   0   8       23.05       18.23      4.25 o 
   2   0   8       22.44       28.47      4.94 o 
   3   0   8       83.11       94.23      5.08 o 
   4   0   8       10.73       12.29      2.70 o 
   5   0   8       51.59       48.45      5.12 o 
   6   0   8       12.13       11.32      3.64 o 
   7   0   8       50.88       51.07      5.88 o 
   8   0   8       27.61       23.45      5.09 o 
   9   0   8       24.94       15.40      5.90 o 
  10   0   8        2.80        2.56      5.39 o 
   0   1   8       78.24       85.64      5.31 o 
   1   1   8       55.70       62.88      3.63 o 
   2   1   8      477.76      481.31      9.22 o 
   3   1   8      106.73      111.50      3.84 o 
   4   1   8      132.04      126.91      4.18 o 
   5   1   8      175.14      168.96      6.97 o 
   6   1   8       94.28       83.61      4.64 o 
   7   1   8        6.80        3.94      2.40 o 
   8   1   8        7.41        6.02      2.66 o 
   9   1   8       58.56       56.88     11.19 o 
  10   1   8       27.06       23.83      6.19 o 
   0   2   8        5.29        0.55      2.24 o 
   1   2   8      611.50      593.63      9.65 o 
   2   2   8       36.25       45.16      3.38 o 
   3   2   8       40.72       46.17      3.11 o 
   4   2   8      102.29      110.44      4.40 o 
   5   2   8      245.02      251.81      6.17 o 
   6   2   8       79.16       79.06      4.65 o 
   7   2   8       28.99       20.06      3.18 o 
   8   2   8       25.22       20.98      3.30 o 
   9   2   8       10.78        5.22      3.89 o 
  10   2   8       21.95       28.71      5.28 o 
   0   3   8        4.79        9.97      2.81 o 
   1   3   8       87.50       98.51      4.31 o 
   2   3   8      345.72      359.65      7.20 o 
   3   3   8       44.38       42.41      3.12 o 
   4   3   8       90.91       81.00      4.00 o 
   5   3   8      127.64      133.54      4.93 o 
   6   3   8      192.65      204.11      6.72 o 
   7   3   8       54.10       48.23      4.53 o 
   8   3   8        0.24       -2.43      2.37 o 
   9   3   8        1.48        5.73      3.78 o 
  10   3   8        8.47       10.81      4.34 o 
   0   4   8       39.99       49.85      5.24 o 
   1   4   8       71.43       75.25      5.04 o 
   2   4   8       57.02       60.83      4.73 o 
   3   4   8       36.68       29.99      2.79 o 
   4   4   8      151.07      149.00      5.12 o 
   5   4   8       80.67       81.35      4.62 o 
   6   4   8       32.83       24.79      3.63 o 
   7   4   8       13.27       13.34      3.15 o 
   8   4   8       27.56       20.13      3.81 o 
   9   4   8        3.99        0.57      4.19 o 
   0   5   8        7.68        7.93      3.45 o 
   1   5   8       18.12       16.73      2.77 o 
   2   5   8       87.32      101.49      4.53 o 
   3   5   8        7.47       11.12      2.29 o 
   4   5   8      123.43      127.59      5.01 o 
   5   5   8      133.55      128.29      6.26 o 
   6   5   8       63.72       65.92      5.07 o 
   7   5   8       59.53       59.62      5.22 o 
   8   5   8       35.42       28.61      4.99 o 
   9   5   8       18.75       19.50      5.50 o 
   0   6   8        7.81        9.58      3.70 o 
   1   6   8      142.34      158.22      7.79 o 
   2   6   8      200.10      190.24      6.05 o 
   3   6   8      231.20      244.64      6.61 o 
   4   6   8       11.80        4.38      2.41 o 
   5   6   8       24.10       22.84      3.86 o 
   6   6   8        0.86        3.85      3.30 o 
   7   6   8       53.52       37.36      5.25 o 
   8   6   8       83.18       78.99      7.10 o 
   9   6   8        4.65        0.63      4.32 o 
   0   7   8       22.50       20.61      4.35 o 
   1   7   8      112.87      113.42      5.52 o 
   2   7   8       54.39       55.81      5.74 o 
   3   7   8      156.54      159.19      9.46 o 
   4   7   8       43.81       45.29      4.82 o 
   5   7   8        5.57        0.31      2.79 o 
   6   7   8       33.46       38.64      5.71 o 
   7   7   8        2.49       -0.56      3.67 o 
   8   7   8        6.54        3.09      4.39 o 
   0   8   8        0.17        0.01      3.91 o 
   1   8   8       20.97       26.14      4.28 o 
   2   8   8        3.01        0.68      2.50 o 
   3   8   8      142.37      156.39      7.71 o 
   4   8   8       90.68       85.45      5.45 o 
   5   8   8        1.87       -0.61      2.92 o 
   6   8   8       12.54       16.18      4.43 o 
   7   8   8        0.05       -1.11      3.75 o 
   0   9   8        6.32        9.01      4.97 o 
   1   9   8       27.84       34.27      5.98 o 
   2   9   8       91.73       80.93      6.13 o 
   3   9   8       16.41       15.43      3.64 o 
   4   9   8       42.19       30.18      4.39 o 
   5   9   8       19.59       20.13      4.14 o 
   6   9   8        9.37        4.96      4.13 o 
   0  10   8      122.56      175.53     13.54 o 
   1  10   8       25.46       14.96      4.28 o 
   2  10   8       28.18       23.97      4.20 o 
   3  10   8        4.79        5.40      3.29 o 
   4  10   8       14.84       17.73      5.15 o 
   5  10   8        6.76        6.59      4.04 o 
   0  11   8       15.77        9.72      6.06 o 
   1  11   8       22.54       22.25      4.81 o 
   2  11   8       27.85       29.99      5.35 o 
   1   0   9      228.94      231.22      8.24 o 
   2   0   9       48.26       41.69      6.65 o 
   3   0   9       13.58        8.87      3.57 o 
   4   0   9      521.08      508.49     14.09 o 
   5   0   9       16.30       13.67      3.67 o 
   6   0   9      124.14      123.80      7.97 o 
   7   0   9        0.08        0.68      3.42 o 
   8   0   9       12.71        9.82      4.41 o 
   9   0   9       43.27       37.82      7.95 o 
   0   1   9        0.52       -0.61      2.39 o 
   1   1   9       67.81       69.15      4.06 o 
   2   1   9      101.58      103.47      4.97 o 
   3   1   9      389.94      383.52      7.80 o 
   4   1   9      259.96      261.55      6.51 o 
   5   1   9       39.98       41.56      4.08 o 
   6   1   9       34.29       33.01      3.94 o 
   7   1   9       18.33       20.83      3.22 o 
   8   1   9        3.63        0.42      2.61 o 
   9   1   9       25.87       23.40      4.79 o 
   0   2   9       82.65       90.89      5.96 o 
   1   2   9        1.26        0.91      1.80 o 
   2   2   9      146.91      161.13      6.00 o 
   3   2   9       22.00       24.95      3.14 o 
   4   2   9       70.34       67.44      3.94 o 
   5   2   9      159.26      163.22      6.94 o 
   6   2   9       20.95       17.10      3.38 o 
   7   2   9       18.58       16.31      3.53 o 
   8   2   9        3.20        3.11      3.16 o 
   9   2   9       20.16       16.21      5.27 o 
   0   3   9      743.95      788.52     18.47 o 
   1   3   9       22.58       22.66      3.10 o 
   2   3   9      136.84      142.82      7.73 o 
   3   3   9       13.76       12.34      2.63 o 
   4   3   9       46.85       42.30      3.75 o 
   5   3   9      256.03      240.53      8.11 o 
   6   3   9       27.12       15.44      3.34 o 
   7   3   9       30.49       21.66      3.85 o 
   8   3   9        3.61        6.12      3.25 o 
   9   3   9        2.71        4.94      4.35 o 
   0   4   9      208.33      211.64      9.64 o 
   1   4   9      119.30      118.07      6.16 o 
   2   4   9       90.58       86.87      4.86 o 
   3   4   9       48.71       59.92      4.33 o 
   4   4   9       22.56       14.26      2.86 o 
   5   4   9       90.11       93.54      6.59 o 
   6   4   9       43.25       44.50      4.65 o 
   7   4   9       35.26       32.05      4.35 o 
   8   4   9       22.30       18.44      4.01 o 
   9   4   9       13.58       11.62      6.16 o 
   0   5   9        2.60        5.91      4.79 o 
   1   5   9       60.62       61.92      6.33 o 
   2   5   9      122.02      115.92      5.08 o 
   3   5   9       13.83       11.86      2.58 o 
   4   5   9       12.70        9.34      2.46 o 
   5   5   9       22.58       14.22      3.02 o 
   6   5   9      100.85      102.49      7.67 o 
   7   5   9        5.11        3.86      3.89 o 
   8   5   9       14.18       15.32      4.73 o 
   0   6   9        0.07       -0.03      3.12 o 
   1   6   9       15.96       13.40      3.18 o 
   2   6   9       16.82       16.49      2.73 o 
   3   6   9       33.63       26.79      3.19 o 
   4   6   9       79.38       82.93      5.15 o 
   5   6   9      156.31      166.49      7.46 o 
   6   6   9       21.55       25.09      4.61 o 
   7   6   9        1.76       -0.91      3.13 o 
   8   6   9       54.08       55.99      6.29 o 
   0   7   9       32.61       29.62      7.41 o 
   1   7   9       66.31       67.84      4.88 o 
   2   7   9       11.12        7.69      2.74 o 
   3   7   9        8.24       11.05      3.05 o 
   4   7   9      122.83      115.58      6.05 o 
   5   7   9       73.16       75.78      5.91 o 
   6   7   9        2.60        7.84      4.97 o 
   7   7   9       11.35       17.42      4.77 o 
   0   8   9       46.62       61.73     21.26 o 
   1   8   9       15.53        9.45      3.64 o 
   2   8   9       13.67        8.76      3.31 o 
   3   8   9        3.65        3.34      2.75 o 
   4   8   9       38.11       44.16      5.57 o 
   5   8   9       37.03       41.44      4.97 o 
   6   8   9        1.04       -0.05      3.94 o 
   0   9   9        1.00       -2.73      4.41 o 
   1   9   9       17.64        8.99      3.74 o 
   2   9   9       29.23       21.86      5.10 o 
   3   9   9       28.44       32.59      5.00 o 
   4   9   9        5.09        4.80      3.45 o 
   5   9   9        4.84       -0.44      4.00 o 
   0  10   9        6.01        9.67      5.65 o 
   1  10   9       57.89       57.40      6.43 o 
   2  10   9       17.67       16.14      4.63 o 
   3  10   9        1.92        0.82      3.46 o 
   0   0  10       27.43       26.39      5.82 o 
   1   0  10        2.08        5.60      3.62 o 
   2   0  10      123.75      127.52      8.29 o 
   3   0  10      340.82      385.17     12.98 o 
   4   0  10       87.21       79.52      6.81 o 
   5   0  10        2.14        4.91      4.80 o 
   6   0  10       33.30       41.06     12.23 o 
   7   0  10        4.93       -4.97      4.53 o 
   8   0  10        9.15        4.75      7.14 o 
   9   0  10        2.16        1.85      8.16 o 
   0   1  10        9.88        4.67      3.01 o 
   1   1  10      151.07      160.95      7.30 o 
   2   1  10       88.95       90.25      5.03 o 
   3   1  10      373.83      359.11      8.79 o 
   4   1  10       13.10        6.43      2.49 o 
   5   1  10       38.14       28.12      4.56 o 
   6   1  10        6.54       10.98      3.67 o 
   7   1  10        5.40        4.84      3.58 o 
   8   1  10       14.07       18.21      4.12 o 
   9   1  10        0.52        4.45      4.87 o 
   0   2  10       25.71       31.18      4.40 o 
   1   2  10       11.84       12.69      3.03 o 
   2   2  10      181.05      179.11      6.69 o 
   3   2  10       73.01       79.18      4.94 o 
   4   2  10      108.60      101.05      7.05 o 
   5   2  10        3.81        2.57      3.30 o 
   6   2  10       13.30        7.15      3.05 o 
   7   2  10        3.17        4.81      3.11 o 
   8   2  10        0.90        1.18      3.21 o 
   0   3  10      228.56      229.30     10.67 o 
   1   3  10       50.83       56.40      5.59 o 
   2   3  10       22.93       32.70      3.68 o 
   3   3  10        6.29        6.74      2.59 o 
   4   3  10       37.17       39.02      3.93 o 
   5   3  10        4.43        5.10      2.96 o 
   6   3  10       43.33       32.18      5.75 o 
   7   3  10       13.48       14.33      4.04 o 
   8   3  10        3.15       -0.15      3.33 o 
   0   4  10        0.29        4.75      3.43 o 
   1   4  10       72.28       56.22      4.13 o 
   2   4  10        8.92        9.55      2.60 o 
   3   4  10       32.94       33.15      3.72 o 
   4   4  10        1.57        3.67      2.61 o 
   5   4  10       28.15       33.14      4.78 o 
   6   4  10       16.71       15.33      3.75 o 
   7   4  10        7.70        7.34      3.33 o 
   8   4  10       13.75        7.26      3.78 o 
   0   5  10       12.35        9.30      3.89 o 
   1   5  10       76.09       87.66      5.40 o 
   2   5  10       57.83       58.88      4.72 o 
   3   5  10       35.69       41.48      4.05 o 
   4   5  10       17.74       11.35      2.97 o 
   5   5  10      127.84      136.40      8.26 o 
   6   5  10       25.29       24.82      4.75 o 
   7   5  10       51.88       48.81      6.08 o 
   0   6  10        1.60        7.22      3.88 o 
   1   6  10        8.84       11.37      3.04 o 
   2   6  10       12.31       10.66      3.34 o 
   3   6  10       49.49       50.96      4.20 o 
   4   6  10       65.16       65.67      5.49 o 
   5   6  10       23.84       33.95      6.23 o 
   6   6  10       95.59      103.42      9.26 o 
   7   6  10       33.08       34.77      5.59 o 
   0   7  10       23.06       16.86      4.91 o 
   1   7  10       18.26       19.09      3.56 o 
   2   7  10       26.48       26.47      4.21 o 
   3   7  10       25.92       27.03      4.55 o 
   4   7  10       68.48       79.48      7.59 o 
   5   7  10        7.52       11.95      5.30 o 
   6   7  10        1.89        3.64      4.89 o 
   0   8  10       33.20       18.54     12.67 o 
   1   8  10        3.09        4.70      3.43 o 
   2   8  10       19.16       13.29      3.83 o 
   3   8  10       28.01       26.55      4.01 o 
   4   8  10        2.36        0.02      3.04 o 
   5   8  10        1.09        1.36      4.04 o 
   0   9  10        2.24        0.85      5.39 o 
   1   9  10       23.68       24.83      6.13 o 
   2   9  10        6.86        0.93      3.55 o 
   3   9  10        8.29        4.74      3.99 o 
   1   0  11      166.95      177.21      9.82 o 
   2   0  11      493.65      480.78     28.15 o 
   3   0  11      167.74      182.65     11.93 o 
   4   0  11        5.69       10.32      4.23 o 
   5   0  11       43.07       39.61      9.91 o 
   6   0  11        0.94        2.78      5.38 o 
   7   0  11        1.27       -2.39      7.22 o 
   8   0  11        0.15        0.18      5.68 o 
   0   1  11        0.47       -1.53      2.96 o 
   1   1  11       29.08       28.75      3.63 o 
   2   1  11       82.99       92.06      5.72 o 
   3   1  11       65.00       74.64      5.05 o 
   4   1  11       38.88       46.64      4.36 o 
   5   1  11       69.53       63.07      7.27 o 
   6   1  11        3.96        4.71      3.74 o 
   7   1  11       12.40       15.49      4.46 o 
   0   2  11        0.00        3.88      3.88 o 
   1   2  11       21.19       17.30      2.93 o 
   2   2  11       99.57      101.59      5.76 o 
   3   2  11       26.38       31.73      3.85 o 
   4   2  11       56.60       60.41      4.75 o 
   5   2  11        1.49        4.15      3.52 o 
   6   2  11       34.84       29.56      5.05 o 
   7   2  11       12.47        7.56      4.12 o 
   0   3  11       17.86       19.04      4.73 o 
   1   3  11       53.40       61.63      5.06 o 
   2   3  11       77.10       73.08      7.23 o 
   3   3  11        2.15        2.09      2.63 o 
   4   3  11        6.96        7.09      2.89 o 
   5   3  11       34.86       23.86      6.16 o 
   6   3  11       28.18       32.81      8.82 o 
   7   3  11       46.61       42.90      8.60 o 
   0   4  11       21.10       13.84      4.56 o 
   1   4  11       12.54        7.88      2.95 o 
   2   4  11        1.79        6.66      2.82 o 
   3   4  11       15.81       18.68      3.49 o 
   4   4  11        5.90        4.88      2.92 o 
   5   4  11       15.53       12.79      4.21 o 
   6   4  11       22.58       32.94      5.33 o 
   7   4  11       78.01       86.99      6.76 o 
   0   5  11       22.13       21.54      5.00 o 
   1   5  11       26.62       27.09      3.84 o 
   2   5  11       27.32       36.16      4.11 o 
   3   5  11       30.99       26.91      3.76 o 
   4   5  11       19.17       17.33      3.53 o 
   5   5  11       21.16       24.59      5.10 o 
   6   5  11       17.80       11.38      4.45 o 
   0   6  11       33.94       25.48      5.50 o 
   1   6  11       13.50        9.97      3.09 o 
   2   6  11       13.57       16.14      3.78 o 
   3   6  11       11.21        5.27      3.45 o 
   4   6  11        5.01        5.43      3.43 o 
   5   6  11       31.15       30.00      8.69 o 
   0   7  11        0.07       -1.50      3.93 o 
   1   7  11       42.52       40.53      4.55 o 
   2   7  11        9.61        5.66      3.54 o 
   3   7  11       27.59       30.02      5.01 o 
   4   7  11       11.79        7.43      4.18 o 
   0   8  11       11.32        3.71      5.42 o 
   1   8  11       17.05       13.02      4.31 o 
   2   8  11       13.89       17.83      4.16 o 
   3   8  11        2.61       -0.63      3.39 o 
   0   0  12       53.31       70.92      9.57 o 
   1   0  12      375.09      411.75     17.97 o 
   2   0  12       64.92       66.56      7.34 o 
   3   0  12        1.19        2.44      3.93 o 
   4   0  12        0.70        1.67      4.06 o 
   5   0  12       76.33       47.06      8.49 o 
   6   0  12        0.19        4.02      5.74 o 
   0   1  12      126.77      123.64     14.27 o 
   1   1  12       38.46       42.37      4.99 o 
   2   1  12       23.07       21.48      3.69 o 
   3   1  12       17.05        8.45      3.05 o 
   4   1  12       24.42       30.77      4.05 o 
   5   1  12       14.44       14.09      4.39 o 
   6   1  12       23.25       32.74      5.64 o 
   0   2  12       17.62       25.70      5.50 o 
   1   2  12      138.31      135.46      6.89 o 
   2   2  12       12.25       10.52      3.23 o 
   3   2  12       41.90       45.50      4.49 o 
   4   2  12       10.21        4.84      3.03 o 
   5   2  12        8.17        3.08      4.04 o 
   6   2  12        1.90       -1.23      3.84 o 
   0   3  12       78.24       86.79     14.46 o 
   1   3  12        5.29        5.85      2.95 o 
   2   3  12        7.60        7.92      3.14 o 
   3   3  12        2.61        5.48      3.03 o 
   4   3  12        8.18        7.68      3.21 o 
   5   3  12        0.33        5.61      4.10 o 
   6   3  12       28.76       32.36      5.66 o 
   0   4  12        5.66        1.43      4.23 o 
   1   4  12       18.06       21.58      4.21 o 
   2   4  12        9.38        8.60      3.17 o 
   3   4  12        5.83        8.39      3.18 o 
   4   4  12       14.92       13.46      3.98 o 
   5   4  12       10.89       13.07      4.60 o 
   0   5  12       10.61       13.00      5.07 o 
   1   5  12       26.95       20.01      4.27 o 
   2   5  12       38.36       39.36      5.03 o 
   3   5  12        8.41        8.47      3.43 o 
   4   5  12       34.54       34.29      5.03 o 
   0   6  12       46.08       36.58      6.34 o 
   1   6  12       32.83       36.15      5.37 o 
   2   6  12        8.54        9.14      3.91 o 
   3   6  12       13.06       13.00      3.89 o 
   0   7  12        8.39        7.90      4.88 o 
   1   7  12        5.60       10.73      3.91 o 
   1   0  13       37.51       25.09      6.30 o 
   2   0  13        6.57        7.05      6.86 o 
   3   0  13        1.64       -1.95      4.13 o 
   4   0  13        0.82        4.75      6.16 o 
   0   1  13      119.86      114.92     14.04 o 
   1   1  13       33.10       34.51      4.38 o 
   2   1  13       21.47       18.87      4.08 o 
   3   1  13        7.45        6.38      3.21 o 
   4   1  13        8.55        6.49      4.17 o 
   0   2  13       94.23       99.33      9.15 o 
   1   2  13        1.82        2.44      2.99 o 
   2   2  13        3.29        2.17      2.88 o 
   3   2  13       22.49       24.12      4.04 o 
   4   2  13        4.81        5.38      4.20 o 
   0   3  13       12.65        6.31      4.98 o 
   1   3  13       42.04       37.93      5.10 o 
   2   3  13       51.15       60.33      5.41 o 
   3   3  13        0.91        2.58      3.09 o 
   4   3  13        7.00        8.54      4.66 o 
   0   4  13        4.17       -2.05      4.11 o 
   1   4  13       29.93       32.64      4.86 o 
   2   4  13        9.07        8.86      3.54 o 
   3   4  13        6.59        4.55      3.38 o 
   0   5  13        0.14        5.23      4.73 o 
   1   5  13       43.12       43.01      5.47 o 
   0   0  14       22.89       24.16      9.98 o 
   1   0  14       13.48        9.31      5.04 o 
   0   1  14       55.27       68.35     10.16 o 
   1   1  14       45.39       38.79      4.96 o 
                                                 
